# Supplementary material for: CDK2-mediated site-specific phosphorylation of EZH2 drives and maintains triple-negative breast cancer
Source: Nat Commun. 2019 Nov 8;10:5114. doi: 10.1038/s41467-019-13105-5 (PMC6841924; doi:10.1038/s41467-019-13105-5)
Supplement: Supplementary file 4 — Supplementary Data 1 [file 41467_2019_13105_MOESM4_ESM.xlsx]

## Sheet: common.108.genes.changed.annota
gene	Ctrl	EZH2_i	CDK2_i	fc	annotation	change
CXCL14	3.603	4.697	6.313	1.902	extracellular space	up
HBEGF	3.272	4.991	5.978	2.2125	extracellular space	up
CCL20	3.599	5.172	6.038	2.006	extracellular space	up
CXCL2	2.635	4.547	4.619	1.948	extracellular space	up
MMP9	4.325	5.818	6.674	1.921	extracellular space	up
A2ML1	3.303	4.388	5.187	1.4845	extracellular space	up
IL36G	2.854	5.873	4.561	2.363	extracellular space	up
SERPINE1	3.399	4.51	4.91	1.311	extracellular space	up
SFRP1	5.161	6.451	6.537	1.333	extracellular space	up
CDH13	2.728	3.795	4.05	1.1945	extracellular space	up
LAMC2	6.005	7.914	7.236	1.57	extracellular space	up
TGFA	2.624	4.419	3.792	1.4815	extracellular space	up
ANPEP	4.776	7.152	6.052	1.826	extracellular space	up
PLAU	4.248	6.324	5.493	1.6605	extracellular space	up
IL1RN	4.099	5.16	5.345	1.1535	extracellular space	up
F3	4.821	6.476	6.111	1.4725	extracellular space	up
IER3	6.722	7.706	10.527	2.3945	plasma membrane	up
IL1R2	1.987	3.478	4.555	2.0295	plasma membrane	up
DSC1	1.429	3.575	3.695	2.206	plasma membrane	up
RHCG	2.845	4.402	5.334	2.023	plasma membrane	up
PHLDA2	4.457	5.533	6.875	1.747	plasma membrane	up
DSG1	2.9	4.35	4.888	1.719	plasma membrane	up
EMP1	5.936	7.13	7.573	1.4155	plasma membrane	up
HEPHL1	1.589	4.322	3.319	2.2315	plasma membrane	up
ADAM19	1.311	4.227	3.341	2.473	plasma membrane	up
TBC1D5	1.753	3.03	3.207	1.3655	plasma membrane	up
ITGA6	5.253	6.981	6.569	1.522	plasma membrane	up
ITGB8	1.806	3.465	3.016	1.4345	plasma membrane	up
PANX1	2.774	4.182	3.953	1.2935	plasma membrane	up
ZDHHC20	3.654	4.869	4.787	1.174	plasma membrane	up
PLEK2	4.848	6.001	5.928	1.1165	plasma membrane	up
FERMT1	3.45	5.379	4.546	1.5125	plasma membrane	up
NCKAP1	4.437	5.416	5.479	1.0105	plasma membrane	up
MTPN	3.393	4.82	4.825	1.4295	transcription	up
TNFAIP3	2.205	4.327	3.964	1.9405	transcription	up
FOSL1	4.965	6.4	6.233	1.3515	transcription	up
ARNTL2	2.582	4.105	3.617	1.279	transcription	up
NEK7	2.283	3.672	3.318	1.212	transcription	up
CRCT1	0.615	3.631	4.3	3.3505	undefined	up
KRT75	1.714	5.152	4.234	2.979	undefined	up
LCE3D	0.544	3.289	3.865	3.033	undefined	up
SPRR2D	2.34	3.835	5.11	2.1325	undefined	up
SPRR2G	1.876	3.751	3.767	1.883	undefined	up
LAMA3	3.909	6.064	5.165	1.7055	undefined	up
ODC1	5.313	7.475	6.904	1.8765	undefined	up
PRSS22	5.751	6.816	6.781	1.0475	undefined	up
EFNA4	4.114	3	1.311	-1.9585	plasma membrane	down
APOE	7.001	3.573	4.538	-2.9455	plasma membrane	down
CD74	5.591	2.011	4.006	-2.5825	plasma membrane	down
HLA-DRA	3.296	0.371	2.029	-2.096	plasma membrane	down
NRN1	3.329	2.319	2.042	-1.1485	plasma membrane	down
CD70	4.034	2.846	2.743	-1.2395	plasma membrane	down
CAPNS2	4.753	2.975	3.684	-1.4235	plasma membrane	down
RPS21	11.326	9.226	9.25	-2.088	ribosomal protein	down
RPS18	12.216	10.571	10.447	-1.707	ribosomal protein	down
RPL37	6.991	5.568	5.344	-1.535	ribosomal protein	down
RPS29	9.301	7.155	7.317	-2.065	ribosomal protein	down
RPL27	9.617	7.99	8.188	-1.528	ribosomal protein	down
RPS27	10.146	8.562	8.766	-1.482	ribosomal protein	down
RPS20	9.128	7.643	7.8	-1.4065	ribosomal protein	down
RPS12	10.758	9.738	9.425	-1.1765	ribosomal protein	down
RPS6	12.537	11.333	11.101	-1.32	ribosomal protein	down
RPS14	9.188	7.534	7.577	-1.6325	ribosomal protein	down
RPL34	8.373	6.761	6.602	-1.6915	ribosomal protein	down
RPS8	11.027	10.017	9.815	-1.111	ribosomal protein	down
RPS13	9.907	8.693	8.661	-1.23	ribosomal protein	down
RPS3A	9.036	7.79	7.61	-1.336	ribosomal protein	down
RPL37A	8.907	7.644	7.807	-1.1815	ribosomal protein	down
RPL27A	7.902	6.791	6.729	-1.142	ribosomal protein	down
RPL9	8.544	7.127	7.066	-1.4475	ribosomal protein	down
RPS3	11.37	10.056	10.108	-1.288	ribosomal protein	down
RPL24	9.59	8.415	8.465	-1.15	ribosomal protein	down
RPL31	8.673	7.372	7.442	-1.266	ribosomal protein	down
RPL39	8.255	6.621	6.784	-1.5525	ribosomal protein	down
RPS27A	10.449	9.379	9.049	-1.235	ribosomal protein	down
RPS25	8.855	7.662	7.783	-1.1325	ribosomal protein	down
RPL23	8.477	7.371	7.329	-1.127	ribosomal protein	down
RPL35	11.479	9.856	10.284	-1.409	ribosomal protein	down
RPL36	9.791	8.494	8.733	-1.1775	ribosomal protein	down
RPL38	7.378	6.093	6.334	-1.1645	ribosomal protein	down
RPL32	8.52	7.206	7.404	-1.215	ribosomal protein	down
FOXI1	5.173	3.466	1.843	-2.5185	transcription	down
GATA3	4.045	2.735	1.907	-1.724	transcription	down
DLX5	3.268	1.814	0.412	-2.155	transcription	down
NFE2	3.256	1.889	0.568	-2.0275	transcription	down
IRX3	5.734	4.593	3.926	-1.4745	transcription	down
RGCC	3.634	2.285	2.067	-1.458	transcription	down
COMMD6	5.202	4.13	4.094	-1.09	transcription	down
FOXQ1	4.594	3.124	3.526	-1.269	transcription	down
UXT	4.142	2.925	3.032	-1.1635	transcription	down
APOC1	5.631	3.898	1.951	-2.7065	undefined	down
MGP	3.883	1.838	1.591	-2.1685	undefined	down
IGFL1P1	6.3	4.572	4.238	-1.895	undefined	down
RASSF10	3.592	2.553	1.786	-1.4225	undefined	down
RPL21P28	3.152	1.209	1.48	-1.8075	undefined	down
GAS5	8.189	7.155	6.025	-1.599	undefined	down
SNHG5	6.694	5.682	5.077	-1.3145	undefined	down
PCP2	3.341	1.99	1.808	-1.442	undefined	down
C5orf38	4.857	3.857	2.976	-1.4405	undefined	down
ZFAS1	8.15	6.855	6.857	-1.294	undefined	down
FAM84A	3.309	-0.307	2.028	-2.4485	undefined	down
CBR3	3.357	1.872	1.706	-1.568	undefined	down
FLJ27365	4.661	3.579	3.203	-1.27	undefined	down
MT-ND3	12.508	11.392	11.479	-1.0725	undefined	down
PLEKHG6	3.686	2.494	2.608	-1.135	undefined	down
EPB41L4A-AS1	3.416	2.37	2.243	-1.1095	undefined	down
TPT1	11.056	10.012	9.982	-1.059	undefined	down
FAM211B	4.347	3.206	3.303	-1.0925	undefined	down
