# Supplementary material for: CDK2-mediated site-specific phosphorylation of EZH2 drives and maintains triple-negative breast cancer
Source: Nat Commun. 2019 Nov 8;10:5114. doi: 10.1038/s41467-019-13105-5 (PMC6841924; doi:10.1038/s41467-019-13105-5)
Supplement: Supplementary file 6 — Source Data [file 41467_2019_13105_MOESM6_ESM.zip]

Archive with 7 entries (4 files):
- Source Data Files/
- Source Data Files/Source Data File - Blots.pdf
- __MACOSX/
- __MACOSX/Source Data Files/
- __MACOSX/Source Data Files/._Source Data File - Blots.pdf
- Source Data Files/Source Data File - Quantitations.xlsx
- __MACOSX/Source Data Files/._Source Data File - Quantitations.xlsx
