# Supplementary material for: CDK2-mediated site-specific phosphorylation of EZH2 drives and maintains triple-negative breast cancer
Source: Nat Commun. 2019 Nov 8;10:5114. doi: 10.1038/s41467-019-13105-5 (PMC6841924; doi:10.1038/s41467-019-13105-5)
Supplement: Supplementary file 6 — Source Data [file 41467_2019_13105_MOESM6_ESM.zip › Source Data Files/Source Data File - Quantitations.xlsx]

## Sheet: Figure 1d
Figure 1d
Genotype	Group	Survival time	status
TgD1;Neu	3	5	1			FVB/N strain. TgD1 and TgD2, Tg-EZH2T416D, founder 1 and founder 2
TgD1;Neu	3	5	1
TgD1;Neu	3	5	1
TgD1;Neu	3	7	1
TgD1;Neu	3	8.5	1
TgD1;Neu	3	7	1
TgD1;Neu	3	9	1
TgD1;Neu	3	8	1
TgD1;Neu	3	6	1
TgD1;Neu	3	8	1
TgD1;Neu	3	6	1
TgD1;Neu	3	7	1
TgD1;Neu	3	7	1
TgD1;Neu	3	9	1
TgD1;Neu	3	9	1
TgD1;Neu	3	6	1
TgD1;Neu	3	5	1
TgD1;Neu	3	7	1
TgD1;Neu	3	10	1
TgD1;Neu	3	9	1
TgD1;Neu	3	6	0
TgD1;Neu	3	6	0
TgD1;Neu	3	6	0
TgD1;Neu	3	6	0
TgD1;Neu	3	6.5	1
TgD1;Neu	3	6.5	0
Tg-Neu	0	10	1
Tg-Neu	0	7	1
Tg-Neu	0	12	1
Tg-Neu	0	7	1
Tg-Neu	0	8	1
Tg-Neu	0	8	1
Tg-Neu	0	8	1
Tg-Neu	0	8	1
Tg-Neu	0	9	1
Tg-Neu	0	12	1
Tg-Neu	0	12	1
Tg-Neu	0	9	1
Tg-Neu	0	11	1
Tg-Neu	0	8	1
Tg-Neu	0	9	0
Tg-Neu	0	7	0
Tg-Neu	0	8	0
Tg-Neu	0	7	0
Tg-Neu	0	9	0
Tg-Neu	0	7	0
Tg-Neu	0	7	0
Tg-Neu;EZH2WT	2	6	1
Tg-Neu;EZH2WT	2	9	1
Tg-Neu;EZH2WT	2	10.5	1
Tg-Neu;EZH2WT	2	12	1
Tg-Neu;EZH2WT	2	11	1
Tg-Neu;EZH2WT	2	12	0
Tg-Neu;EZH2WT	2	11.5	1
Tg-Neu;EZH2WT	2	11.5	1
Tg-Neu;EZH2WT	2	12	0
Tg-Neu;EZH2WT	2	12	0
Tg-Neu;EZH2WT	2	9	1
Tg-Neu;EZH2WT	2	13	1
Tg-Neu;EZH2WT	2	11	1
Tg-Neu;EZH2WT	2	9	1
Tg-EZH2/D1	1	21	1
Tg-EZH2/D2	1	20	1
Tg-EZH2/D2	1	13	1
Tg-EZH2/D1	1	15	1
Tg-EZH2/D2	1	20	1
Tg-EZH2/D2	1	18	1
Tg-EZH2/D1	1	18	1
Tg-EZH2/D2	1	20	1
Tg-EZH2/D2	1	20	0
Tg-EZH2/D2	1	18	0
Tg-EZH2/D1	1	20	0
Tg-EZH2/D2	1	21	0
Tg-EZH2/D1	1	18	0
Tg-EZH2/D2	1	20	0
Tg-EZH2D1	1	9	1
Tg-EZH2D2	1	17	1
Tg-EZH2/D2	1	20	1
Tg-EZH2/D2	1	15	1
Tg-EZH2/D2	1	22	1
Tg-EZH2/D2	1	22	1
Tg-EZH2/D2	1	21	0
Tg-EZH2/D2	1	21	0
Tg-EZH2/D2	1	21	0
Tg-EZH2/D2	1	22	0
Tg-EZH2/D2	1	22	1
Tg-EZH2/D2	1	22	0
Tg-EZH2/D2	1	22	0
Tg-EZH2/D1	1	21	0
Tg-EZH2/D2	1	23	0
Tg-EZH2/D2	1	23	0
Tg-EZH2/D1	1	22	0
Tg-EZH2/D1	1	22	0
Tg-EZH2/D1	1	22	0
Tg-EZH2/D1	1	21	0
Tg-EZH2/D1	1	21	0
Tg-EZH2/D1	1	21	0
Tg-EZH2/D1	1	21	0
Tg-EZH2/D1	1	18	1
Tg-EZH2/D1	1	15	1
Tg-EZH2/D1	1	15	0
Tg-EZH2/D1	1	18	0
Tg-EZH2/D1	1	18	0
Tg-EZH2/D2	1	13	1
Tg-EZH2/WT	4	12	0
Tg-EZH2/WT	4	19	0
Tg-EZH2/WT	4	19	0
Tg-EZH2/WT	4	19	0
Tg-EZH2/WT	4	20	0
Tg-EZH2/WT	4	21	0
Tg-EZH2/WT	4	23	0
Tg-EZH2/WT	4	22	0
Tg-EZH2/WT	4	21	0
Tg-EZH2/WT	4	15	0
Tg-EZH2/WT	4	15	0

## Sheet: Figure 2
Figure 2a
	4T1 cell line, 1x105 cells			Balb/C female mice				n=6
			Treatment (Day)
		0	2	4	7	10
	Vehicle	62.92	199.13	253.62	808.4	1028.13	Mean
	GSK343	57.91	127.65	183.49	306.87	651.79	Mean
	Vehicle	19.4	141	116	60.4	71.6	SEM
	GSK343	21.3	21.9	61.5	116.8	215.1	SEM
Inoculation (Day)		10	12	14	17	20
Figure 2b
GATA3 protein
					Vehicle	GSK343
Vehicle	GSK343				0.15675	0.556833	Mean
0.269	0.388
0.084	0.519				0.085232	0.118547	SD
0.1765	0.641
0.0975	0.516
	0.734
	0.543
ERα protein
Vehicle	GSK343				0.280525	1.04461	Mean
0.261	0.776
0.3	0.792				0.015922	0.39993	SD
0.2805	1.817
0.2806	1.12833
	0.9223
	0.832
0.280525	1.04461
0.015922	0.39993

## Sheet: Figure 3
Figure 3
DMSO	DINA	EPZ
0.773782	1.81504	3.71493
1.09429	2.11404	3.1456
1.18099	1.90528	2.64512			qPCR of ERα expression in TNBC treated with CDK2i and EZH2i
0.752623	2.82843	1.30134
1.1487	2.92817	1.55833
1.1487	3.05252	1.81504
1.01651	2.44058	2.36339	Mean
0.198296	0.556259	0.958606	SD
DMSO	DINA	EPZ
0.795536	3.24901	2.39496			qPCR data of PgR expression in TNBC treated with EZH2i and CDK2i
1.19748	3.73213	2.88786
1.04247	2.82843	2.34567
1.01183	3.26986	2.54283	Mean
0.202716	0.452213	0.299819	SD
DMSO	DINA	EPZ
0.346277	6.87718	39.9466
2.08493	19.6508	73.5167			qPCR of TFF1 expression in TNBC treated with EZH2i and CDK2i
1.37554	12.042	46.5271
1.26892	12.8567	53.3301	Mean
0.874218	6.42567	17.789	SD
DMSO	DINA	EPZ
0.986233	5.61778	13.3614
1.04247	16.1113	10.9283			qPCR of c-Myc expression in TNBC treated with EZH2i and CDK2i
0.965936	18.6357	15.2422
0.998212	13.4549	13.1773	Mean
0.0396463	6.90355	2.16283	SD
DMSO	DINA	EPZ
0.784584	0.120742	0.130308
0.757858	0.116629	0.153893			qPCR of ERa promoter in EZH2 CHIP
0.659754	0.108819	0.19751
0.734065	0.115397	0.16057	Mean
0.0657282	0.00605627	0.034095	SD
DMSO	DINA	EPZ
1.17787	0.222211	0.707107
1.7411	0.065154	0.535088			qPCR of ERa in H2K27Me3 CHIP
0.989264	0.260616	0.701858
1.28272	0.18266	0.648018	Mean
0.40214	0.103559	0.0978352	SD

## Sheet: Figure 4
Figure 4a
MDA-MB231		3D culture in Matrigel			Pretreated 3 days followed by combination treatment
Sphere number
1	2	3	4	5		7	8	9	10	11
DMSO	EPZ	GSK	SNS	DINA		TAM	EPZ+TAM	GSKTAM	SNS+TAM	DINA+TAM
54	41	42	34	30		55	30	30	22	14
57	43	44	32	29		54	26	29	21	17
55	39	41	36	27		56	27	27	23	14
55.3333	41	42.3333	34	28.6667		55	27.6667	28.6667	22	15	Mean
1.52753	2	1.52753	2	1.52753		1	2.08167	1.52753	1	1.73205	SD
Figure 4b
CI index
Fa	CDK2i+TAM	EZH2i+TAM
0.05	0.23204	1.42475
0.1	0.2362	0.86363
0.15	0.24619	0.6683
0.2	0.25724	0.56788
0.25	0.26861	0.50634
0.3	0.28019	0.46458
0.35	0.29206	0.43431
0.4	0.30433	0.41129
0.45	0.31719	0.39317
0.5	0.33083	0.3785
0.55	0.34554	0.36637
0.6	0.36167	0.35617
0.65	0.37975	0.34745
0.7	0.40053	0.33991
0.75	0.42523	0.33333
0.8	0.45595	0.32754
0.85	0.49688	0.32243
0.9	0.55805	0.31794
0.95	0.67537	0.31416
0.97	0.77483	0.31299
Figure 4c
CI index
Fa	FUL+CDK2i	FUL+EZH2i
0.2	0.15123	0.61647
0.25	0.11242	0.47503
0.3	0.13306	0.38334
0.35	0.1558	0.31862
0.4	0.1806	0.27004
0.45	0.20808	0.23188
0.5	0.23905	0.20078
0.55	0.27464	0.17464
0.6	0.31643	0.15211
0.65	0.36679	0.1322
0.7	0.42951	0.11422
0.75	0.51103	0.0976
0.8	0.62352	0.08184
0.85	0.79334	0.06641
Figure 4d and e
4T1 Allograft		March, 2016
		Inoculation date: 3/7/16			Injected cell number: 100000 per mouse					Start date of treatment: 3/15/16
										TAM, Tamoxifen; CDK2i, Dinaciclib; EZH2i, EPZ6438
				Treatment (Day)
			0	3	6	10	15		Mean
		Vehicle	64.2	104.8	133.4	144	171.3		Mean
		TAM	66	106.8	110.5	139.5	180		Mean
		EZH2i	56.1	92.3	97.8	100.6	111.4		Mean
		EZH2i+TAM	64.4	73.6	67.1	60.8	61.8		Mean
		CDK2i	59.9	76.9	71.9	77.9	78.8		Mean
		CDK2i+TAM	63.3	77.7	57.4	52.6	49.4		Mean
		Vehicle	5.6	7.1	14.9	21.7	33.4		SEM
		TAM	5.9	10.9	13.8	22.3	21.4		SEM
		EZH2i	5.7	11.9	12.7	10.9	20.3		SEM
		EZH2i+TAM	6.8	10.9	12.2	14.6	18.4		SEM
		CDK2i	4.6	7.9	8.3	14.1	13.1		SEM
		CDK2i+TAM	7.9	7.6	15.5	9.6	10.1		SEM
				Treatment (Day)
			0	3	6	10	15		Mean
		Vehicle	64.2	104.8	133.4	144	171.3		Mean
		TAM	66	106.8	110.5	139.5	180		Mean
		EZH2i	56.1	92.3	97.8	100.6	111.4		Mean
		EZH2i+TAM	64.4	73.6	67.1	60.8	61.8
		Vehicle	5.6	7.1	14.9	21.7	33.4		SEM
		TAM	5.9	10.9	13.8	22.3	21.4		SEM
		EZH2i	5.7	11.9	12.7	10.9	20.3		SEM
		EZH2i+TAM	6.8	10.9	12.2	14.6	18.4		SEM
				Treatment (Day)
			0	3	6	10	15		Mean
		Vehicle	64.2	104.8	133.4	144	171.3		Mean
		TAM	66	106.8	110.5	139.5	180		Mean
		CDK2i	59.9	76.9	71.9	77.9	78.8		Mean
		CDK2i+TAM	63.3	77.7	57.4	52.6	49.4		Mean
		Vehicle	5.6	7.1	14.9	21.7	33.4		SEM
		TAM	5.9	10.9	13.8	22.3	21.4		SEM
		CDK2i	4.6	7.9	8.3	14.1	13.1		SEM
		CDK2i+TAM	7.9	7.6	15.5	9.6	10.1		SEM
Figure 4f and g
	SUM-149 cell transplants exp.			2018-01-03		Tumor inoculation: 1x 10⁶ cell/ms				Pre treatment: 01/09/18			Combination treatment: 01/12/18						n=10
						Inoculation date: : 01/03/18				EZH2i, GSK343; CDK2i, Dinaciclib; TAM, Tamoxifen
			Treatment (Day)											Treatment (Day)
		0	3	6	11	14	18	21					0	3	6	11	14	18	21
	CTL	77.604	110.4	222.4	356.42	449.37	659.65	850.24	Mean			CTL	10.937	11.4297	22.996	27.187	54.767	86.349	112.575	SEM
	TAM	77.5	119.96	221.2	295.21	404.98	633.28	849.94	Mean			TAM	8.63	12.167	21.883	18.529	25.343	53.824	76.611	SEM
	EZH2i	75.645	125.56	197.1	293.7	394.11	605.48	750.77	Mean			EZH2i	9.148	7.347	13.446	20.838	16.155	28.482	29.861	SEM
	EZH2i+TAM	76.196	116.13	194.8	258.63	318.64	466.02	564.57	Mean			EZH2i+TAM	9.524	8.146	20.453	25.607	31.001	33.99	56.258	SEM
		0	3	6	11	14	18	21					0	3	6	11	14	18	21
	CTL	77.604	110.4	222.4	356.42	449.37	659.65	850.24	Mean			CTL	10.937	11.4297	22.996	27.187	54.767	86.349	112.575	SEM
	TAM	77.5	119.96	221.2	295.21	404.98	633.28	849.94	Mean			TAM	8.63	12.167	21.883	18.529	25.343	53.824	76.611	SEM
	CDK2i	75.79	120.55	200.47	248.25	309.03	425.51	521.82	Mean			CDK2i	9.524	13.707	20.426	20.426	23.49	33.855	53.783	SEM
	CDK2i+TAM	77.32	119.27	165.23	204.22	229.21	312.38	358.947	Mean			CDK2i+TAM	11.289	11.297	13.461	12.478	18.418	23.927	29.449	SEM
			Treatment (Day)										Treatment (Day)
		0	3	6	11	14	18	21			0	3	6	11	14	18	21
	CTL	77.604	110.4	222.4	356.42	449.37	659.65	850.24	Mean		34.588	36.144	72.721	85.975	173.19	259.049	259.049	SD
	TAM	77.5	119.96	221.2	295.21	404.98	633.28	849.94	Mean		27.292	38.476	69.2	58.594	80.142	170.206	242.265	SD
	EZH2i	75.645	125.56	197.1	293.7	394.11	605.48	750.77	Mean		25.876	20.782	38.031	58.94	45.694	84.462	80.561	SD
	EZH2i+TAM	76.196	116.13	194.8	258.63	318.64	466.02	564.57	Mean		31.697	43.347	64.595	59.695	74.284	107.061	170.079	SD
	CDK2i	75.79	120.55	200.47	248.25	309.03	425.51	521.82	Mean		26.94	23.04	57.85	23.8125	87.683	96.14	159.124	SD
	CDK2i+TAM	77.32	119.27	165.23	204.22	229.21	312.38	358.947	Mean		35.702	35.725	42.569	39.46	58.244	64.974	76.34	SD
Figure 4h
	Day	Vehicle	TAM	CDK2i	CDK2i+TAM
	0							Mouse was enthanized following the Protocol monotored by Verterinary specilist
	19	1
	33	1	1					TNBC cell line SUM-149: 1x106 cells wereorthotopically inoculated to nude/nude female mice
	33	1	1
	33	1	1
	33	1	1
	33	1	1
	39		1
	39		1
	39		1
	39
	39
	39
	43	1	1	1	1
	43	1
	44			1
	44			1
	46	1	1
	46	1
	48			1
	48
	48			1
	50			1
	50
	52			1
	55			1	1
	57			1
	58			0	0
	58				0
	58				0
	58				0
	58				0
	58				0
	58				0
	58				0

## Sheet: Supp Figure 2
Supplementary Figure 2b
T47D	Length	Width	Volume			T47D EZH2 stable cell lines Xenografts					Inoculation date: 04/15/15				Cell number 5x106 cells			Host mouse: NOD/SCID female
Vector	5	3	22.5								Euthanization date: 07/06/15
	5	4	40
	4.5	3	20.25
Mean			27.5833
SD			10.8118
WT	6	4	48				Tumor volume (mm3)
	6	5	75				Vector	WT	T416A	T416 D
	5	4.5	50.63				27.5833	57.8767	15.18	2139.7	Mean
Mean			57.8767				10.8118	14.8874	3.16297	722.61	SD
SD			14.8874
T416A	4	3	18
	3.5	3	15.78
	3	2.8	11.76
Mean			15.18
SD			3.16297
T416D	18	15	2025
	20	18	3240
	18	16	2304
	19	14	1862
	15	13	1267.5
Mean			2139.7
SD			722.61

## Sheet: Supp Figure 4
Supplementary Figure 4b
	Viable cell numbers MDA-MB231 cells treated with EPZ-6438 (EPZ), 12.5 uM; Dinaciclib (DINA), 25nM; Fulvestrant (Ful), 50nM and combination
DMSO	Fulvestrant	EPZ6438	EPZ+Ful	DINA	DINA+Ful
390	378	158	92	28	18
336	332	112	112	36	22
324	312	120	94	32	48
334	314	144	102	44	24
			94	36	18
			92	48	16
			118	30	16
			100	46	26
346	334	133.5	100.5	37.5	23.5	Mean
29.7993	30.6812	21.2525	9.78337	7.61577	10.5695	SD
	Relative viability ( % of control)
DMSO	Fulvestrant	EPZ6438	EPZ+Ful	DINA	DINA+Ful
112.7	109.2	45.7	26.6	5.2	2.9
97.1	97	32.4	32.4	10.4	6.4
93.6	90.2	34.7	27.2	9.2	13.9
96.5	90.8	41.6	29.5	12.1	6.9
			27.2	10.4	5.2
			26.6	13.9	4.6
			34.1	8.7	4.6
			28.9	13.3	7.5
99.975	96.8	38.6	29.0625	10.4	6.5	Mean
8.61989	8.81967	6.13895	2.82334	2.80102	3.33381	SD

## Sheet: Supp Figure 5
Supplementary 5a and b
AST (U/L)
Group	Vehicle	TAM	EPZ	DINA	EPZ+TAM	DINA+TAM
	138	65	72	82	121	78
	157	73	83	96	106	91
	167	69	92	86	150	49
	Vehicle	TAM	EPZ	DINA	EPZ+TAM	DINA+TAM
	154	69	82.3333	88	125.667	72.6667	mean
	14.7309	4	10.0167	7.2111	22.3681	21.5019	SD
ALT (U/L)
Group	Vehicle	TAM	EPZ	DINA	EPZ+TAM	DINA+TAM
	59	25	27	77	35	31
	49	48	41	61	31	21
	77	25	34	84	44	20
	Vehicle	TAM	EPZ	DINA	EPZ+TAM	DINA+TAM
	61.6667	32.6667	34	74	36.6667	24	mean
	14.1892	13.2791	7	11.7898	6.65833	6.08276	SD
BUN (mg/dL)
Group	Vehicle	TAM	EPZ	DINA	EPZ+TAM	DINA+TAM
	22.8	23.8	20.6	14.9	20.1	17.8
	17.9	25.2	21	17.6	20.2	19.7
	26.9	24.2	24.1	15.8	23.7	18.3
	Vehicle	TAM	EPZ	DINA	EPZ+TAM	DINA+TAM
	22.5333	24.4	21.9	16.1	21.3333	18.6	mean
	4.50592	0.72111	1.91572	1.37477	2.0502	0.984886	SD
Creatinine (mg/dL)
Group	Vehicle	TAM	EPZ	DINA	EPZ+TAM	DINA+TAM
	0.22	0	0	0	0	0
	0	0	0	0	0	0
	0.26	0	0	0	0	0
	Vehicle	TAM	EPZ	DINA	EPZ+TAM	DINA+TAM
	0.16	0	0	0	0	0	mean
	0.14	0	0	0	0	0	SD
Average Body weight (g) of the mice post treatment with EZH2i and CDK2i combined with TAM
	Day after inoculation of tumor cells
	0	14	17	22
Vehicle	21	21	21	20.3
TAM	19.8	19.7	19.7	19.1
EPZ	20.7	20.8	20.4	20.3
DINA	20.6	20.6	20.6	20.4
EPZ+TAM	20.2	20.4	20	20.4
DINA+TAM	20.2	20.1	19.9	20.4
Supplementary 5 c and d
	Treatment start date: 10 Aug			8 mg/kg Dinaciclib (DINA) + 4 mg/kg Tamoxifen (TAM)				n=4
	Treated							Control
		BUN (mg/dL)	AST (U/L)	ALT (U/L)	Creatinine (mg/dL)				BUN (mg/dL)	AST (U/L)	ALT (U/L)	Creatinine (mg/dL)
	1	16	75	36	<0.2			1	17.4	61	33	<0.2
	2	23.4	76	35	0.21			2	19.9	57	27	<0.2
	3	16.7	86	37	0.22			3	19.4	61	30	<0.2
	4	22.5	104	38	0.22			4	26.5	70	28	0.22
	Mean	19.65	85.25	36.5	0.216667			Mean	20.8	62.25	29.5	0.22
	SD	3.83884	13.4505	1.29099	0.00471405			SD	3.95053	5.5	2.64575	0
Body weight (g)		2018-08-10	2018-08-14	2018-08-18	2018-08-22	2018-08-27	2018-09-05
	1	19	15.7	16.2	16.2	20.3	21
	2	15.9	18.5	16.4	19.2	19.1	19.8
	3	18.6	18.4	18.6	18.7	17.6	18.6
	4	18.7	15.9	18.9	16.9	17.9	17.5
	5	15.5	18.2	18.8
	Day	0	4	8	12	17	26
Mean		17.54	17.34	17.78	17.75	18.725	19.225
SD		1.69204	1.41174	1.3572	1.42945	1.2339	1.51079
	AST (U/L)				ALT (U/L)				BUN (mg/dL)				Creatinine (mg/dL)
	Vehicle	Treated			Vehicle	Treated			Vehicle	Treated			Vehicle	Treated
Mean	62.25	85.25			29.5	36.5			20.8	19.65			0.216667	0.22
SD	5.5	13.4505			2.64575	1.29099			3.95053	3.83884			0.00471405	0

## Sheet: Supp Figure 6
Supplementary 6a
		CTL: Vehicle control;		CDK2i, Dinaciclib (DINA)			MDA-MB231 cell xenografts
Average		CTL	TAM	DINA	DINA+TAM			STDEV	CTL	TAM	DINA	TAM+DINA
	0	148.431	161.632	204.638	182.141			0	25.916	87.898	76.2245	49.031
	3	322.747	348.75	285.103	228.571			3	104.886	92.6442	164.638	73.8744
	7	496.845	509.706	518.082	246.677			7	127.835	145.837	98.8651	90.3711
	10	536.355	534.769	611.9	233.779			10	264.127	109.55	27.5443	75.3841
	14	802.608	553.086	682.297	290.81			14	171.83	140.801	152.98	69.6994
	17	1086.19	620.842	937.364	303.419			17	148.573	76.0118	315.882	76.4221
	21	1099.21	851.432	866.711	397.069			21	247.395	153.765	89.0818	93.6899
	24	1491.18	861.625	1093.96	566.138			24	160.957	196.29	130.514	62.0472
	28	2260.14	1312.84	1850.55	554.442			28	301.615	381.447	441.786	315.988
	31	2491.97	1462.41	2147.46	912.567			31	170.603	133.3	488.186	256.614
	35	2854.38	2152.81	2557.01	1231.33			35	110.084	274.813	588.892	336.298
Supplementary 6b
Survival curve		DINA+TAM combination treatment				TAM, tamoxifen; DINA, Dinaciclib
Day	Vehicle	TAM	DINA	DINA+TAM
0
7
30	1	1
37	1	1	1
40	1	1	1	1
40	1	1	1
40	1
41		1
47				1
54			1
60			0	0
60				0
60				0
